# Supplementary material for: Patronin governs minus-end-out orientation of dendritic microtubules to promote dendrite pruning in Drosophila
Source: eLife. 2019 Mar 28;8:e39964. doi: 10.7554/eLife.39964 (PMC6438692; doi:10.7554/eLife.39964)
Supplement: Figure 1—source data 1. [file elife-39964-fig1-data1.xlsx]

## Sheet: Figure 1
Figure 1 G
length of unpruned dendrites (μm)
wild type	15.5471	2.15988	8.25823	4.8005	6.26602	24.632	3.26468	11.5253	25.777	6.85786	2.70954	50.4673	48.7357	3.68507	9.89006	6.60926
patr RNAi #1	614.661	229.389	800.964	753.122	394.184	351.056	810.955	100.759	91.157	824.725	661.978	1028.97	521.783	756.357	1225.34	534.601
patrc9-c5	1154.16	656.303	105.946	721.284	708.282	950.355	548.463	542.791	929.195	632.695	482.839	521.041	1161.55
patrc9-c5 + UASp-mCherry-Patr	3.68027	4.33588	20.8222	30.011	2.45546	3.31783	28.5252	9.56156	179.417	137.541	8.43482
patrko7433	320.48	266.753	174.283	305.783	332.992	522.779	518.591	133.678	456.621	291.53	973.175	672.567	1030.43	240.643
Figure 1 H
percentage of severing defects (%)
wild type	0
patr RNAi #1	100
patrc9-c5	100
patrc9-c5 + UASp-mCherry-Patr	0
patrko7433	64.2857
