# Supplementary material for: Patronin governs minus-end-out orientation of dendritic microtubules to promote dendrite pruning in Drosophila
Source: eLife. 2019 Mar 28;8:e39964. doi: 10.7554/eLife.39964 (PMC6438692; doi:10.7554/eLife.39964)
Supplement: Figure 1—figure supplement 1—source data 1. [file elife-39964-fig1-figsupp1-data1.xlsx]

## Sheet: Sheet1
Figure 1-figure supplement 1 A
percentage of severing defects (%)
Control	0
patr RNAi #2	100
patr RNAi #3	100
Figure 1-figure supplement 1 B
percentage of severing defects (%)
Control	0
patr RNAi #1	15.6
Figure 1-figure supplement 1 C
number of dendrite termini							average
FRT G13 Control	529	514	545	490	535		522.6
patrc9-c5	139	261	335	303	281		263.8
