# Supplementary material for: Patronin governs minus-end-out orientation of dendritic microtubules to promote dendrite pruning in Drosophila
Source: eLife. 2019 Mar 28;8:e39964. doi: 10.7554/eLife.39964 (PMC6438692; doi:10.7554/eLife.39964)
Supplement: Figure 2—source data 1. [file elife-39964-fig2-data1.xlsx]

## Sheet: Sheet1
Figure 2F
length of unpruned dendrites (μm)
O/E UAS Control 2 x ppk	7.53884	15.4007	4.86908	3.79651	32.6005	5.14339	4.16169	5.57372	7.65165	4.21484	30.2243	37.8547	10.9225	3.17313	6.03594	7.59953	28.9854	6.4721	14.4084	17.2571	4.45281	66.1893	5.77774	8.28086	6.27254	5.38307	6.17207	10.3584	3.91549	7.54364
O/E UAS-Patr Gal44-77	1305.92	494.583	71.9468	113.581	200.979	681.986	54.1256	443.993	26.843	395.883	486.193	949.03	669.528	396.759	57.0999	178.283	670.562	818.738	1618.94	1047.31	551.484	1077.92	105.105	319.185	81.9647	360.286	76.8604	203.975	629.172	457.868	1354.89	434.755	573.99	471.719
O/E UAS-GFP-Patr 2 x ppk	1115.95	810.216	680.54	1015.56	418.525	401.622	1047.91	1544.24	948.728	1557.05	881.512	606.996	905.088	788.309	538.184
O/E UAS-GFP-Patr (non-induced)	155.516	9.80365	119.988	167.336	65.4603	33.8456	11.812	97.9627	219.378	31.9048	6.17207	79.5882	0	41.4787	9.90343	143.864
O/E UAS-GFP-Patr (induced)	1126.59	492.815	74.3182	1072.18	1314.65	577.771	1146.89	1080.42	66.8075	941.024	1176.58	1227.16	908.209	1091.43	597.334	379.191
Figure 2G
percentage of severing defects (%)
O/E UAS Control 2 x ppk	0
O/E UAS-Patr Gal44-77	70.6
O/E UAS-GFP-Patr 2 x ppk	86.6667
O/E UAS-GFP-Patr (non-induced)	0
O/E UAS-GFP-Patr (induced)	75
