# Supplementary material for: Patronin governs minus-end-out orientation of dendritic microtubules to promote dendrite pruning in Drosophila
Source: eLife. 2019 Mar 28;8:e39964. doi: 10.7554/eLife.39964 (PMC6438692; doi:10.7554/eLife.39964)
Supplement: Figure 2—figure supplement 1—source data 1. [file elife-39964-fig2-figsupp1-data1.xlsx]

## Sheet: Sheet1
Figure 2-figure supplement 1 A
Normalized Patronin fluorence intensity
O/E Control UAS	1
O/E UASp-mCherry-Patr	1.20236
O/E UAS-GFP-Patr	2.46578
O/E UAS-Patr	3.74392
Figure 2-figure supplement 1 B
number of dendrite termini in dorsal half
O/E Control UAS	300	353	323	344	360
O/E UAS-GFP-Patr	82	92	318	218	195
