# Supplementary material for: Patronin governs minus-end-out orientation of dendritic microtubules to promote dendrite pruning in Drosophila
Source: eLife. 2019 Mar 28;8:e39964. doi: 10.7554/eLife.39964 (PMC6438692; doi:10.7554/eLife.39964)
Supplement: Figure 3—source data 1. [file elife-39964-fig3-data1.xlsx]

## Sheet: Sheet1
Figure 3E
length of unpruned dendrites (μm)
patrc9-c5	626.47	444.095	684.108	1470.09	654.372	1057.38	997.166	701.057	915.382	793.34	538.74	372.524	1101.72	1155.76	821.792	870.448
patrc9-C5 + UASp-Patr∆CH	70.2227	154.292	105.512	145.003	13.9342	192.835	21.4708	8.60935	7.8615	191.256	175.288
patrc9-C5 + UASp-Patr∆CKK	377.697	673.549	9.7361	1265.25	192.99	618.989	324.746	650.215	850.114	807.659
patrc9-C5 + UASp-PatrCKK	104.796	150.715	307.929	162.774	205.261	142.996	162.85	6.52902	35.8601	463.587	487.818	173.91	36.1754	149.257	74.7722	224.722
Figure 3F
percentage of severing defects (%)
patrc9-c5	100
patrc9-C5 + UASp-Patr∆CH	18.1818
patrc9-C5 + UASp-Patr∆CKK	90
patrc9-C5 + UASp-PatrCKK	37.5
Figure 3K
length of unpruned dendrites (μm)
O/E UAS Control	15.5471	2.15988	8.25823	4.8005	6.26602	24.632	3.26468	11.5253	25.777	6.85786	2.70954	50.4673	48.7357	3.68507	9.89006	6.60926	18.0989	7.18086	2.80383	47.7993	36.6192	7.99729	64.4988
O/E UAS-Venus-Patr	1419.5	21.6492	173.234	69.3799	1445.99	1480.95	562.833	836.539	529.067	1080.12	196.257	405.172	396.015	404.697	950.06	839.056
O/E UAS-Venus-Patr∆CH	666.917	1109.35	232.557	784.817	383.815	94.7221	15.7079	241.334	44.4502	217.078	1284.97	422.568	154.373	74.9629	324.667	18.7477	182.058	445.829	5.68996	604.701	19.6498	695.55	741.598	1072.53	26.2248	938.096	61.1546
O/E UAS-Venus-Patr∆CKK	272.828	168.848	18.8951	233.149	13.4195	15.6657	86.8664	206.83	41.1444	10.7168	362.717	10.4325	20.0363	8.3539	23.2303	7.35231	7.35231
O/E UAS-Venus-PatrCKK	16.6077	30.0353	22.3655	253.926	141.892	99.477	167.321	108.61	140.029	9.601	3.77182	162.161	96.7163	15.8742	29.4181	53.0064
Figure 3L
percentage of severing defects (%)
O/E UAS Control	0
O/E UAS-Venus-Patr	68.75
O/E UAS-Venus-Patr∆CH	59.2593
O/E UAS-Venus-Patr∆CKK	6.25
O/E UAS-Venus-PatrCKK	0
