# Supplementary material for: Patronin governs minus-end-out orientation of dendritic microtubules to promote dendrite pruning in Drosophila
Source: eLife. 2019 Mar 28;8:e39964. doi: 10.7554/eLife.39964 (PMC6438692; doi:10.7554/eLife.39964)
Supplement: Figure 3—figure supplement 1—source data 1. [file elife-39964-fig3-figsupp1-data1.xlsx]

## Sheet: Sheet1
Figure 3-figure supplement 1 B
16 h APF (percentage of severing defects %)
O/E UASp Control	0
O/E UASp-mCherry-Patr	0
O/E UASp-Patr∆CH	0
O/E UASp-Patr∆CKK	0
O/E UASp-PatrCKK	0
