# Supplementary material for: Patronin governs minus-end-out orientation of dendritic microtubules to promote dendrite pruning in Drosophila
Source: eLife. 2019 Mar 28;8:e39964. doi: 10.7554/eLife.39964 (PMC6438692; doi:10.7554/eLife.39964)
Supplement: Figure 4—source data 1. [file elife-39964-fig4-data1.xlsx]

## Sheet: Sheet1
Figure 4D
Percentage of neurons with defective Nod-β-gal distribution (%)
Control	0
patr RNAi #1	100
patrc9-c5	100
O/E UAS-GFP-Patr	66.7
Figure 4E
Mean Nod-β-gal fluorence intensity
Control	157.96	141.202	192.265	162.807	77.633	147.376
patr RNAi #1	13.566	14.158	49.694	9.55	32.414	76.899	27.324	8.006	14.875	6.265	9.751	20.264	28.492	13.036	6.955	7.315	13.714	5.683	9.252	6.637	24.65	6.565	6.263	5.692	20.006
patrc9-c5	27.204	16.912	28.72	10.742	9.125	34.431	11.079	8.912	11.449	10.408	10.836
O/E UAS-GFP-Patr	104.654	27.716	8.599	10.692	96.359	55.441	78.408	95.452	17.112	99.888	10.025	80.224	41.892	32.655	131.359	102.221	88.256	61.944
Figure 4I
Percentage of neurons with defective Kin-β-gal distribution (%)
Control	0
patr RNAi #1	89.4737
O/E UAS-GFP-Patr	45
