# Supplementary material for: Patronin governs minus-end-out orientation of dendritic microtubules to promote dendrite pruning in Drosophila
Source: eLife. 2019 Mar 28;8:e39964. doi: 10.7554/eLife.39964 (PMC6438692; doi:10.7554/eLife.39964)
Supplement: Figure 5—source data 1. [file elife-39964-fig5-data1.xlsx]

## Sheet: Sheet1
Figure 5C
Percentage of EB1-GFP comets moving away from soma (%)
Control RNAi	0	0	0	0	0	0	0	0	0	0	0	0	3.33333	0	0	7.69231	9.09091	0	10	0	0	0	0	0	0	0	0	0	0	0
patr RNAi #1	36.8421	50	0	100	30	25	61.5385	100	26.6667	12.5	75	46.6667	14.2857	18.1818	43.75	17.6471	22.7273	58.8235	75	100	0	70	33.3333	50	25	55.5556	90.9091	100	45
Figure 5D
Number of EB1-GFP comets within 30µm dendrite in 3 min
Control RNAi	2.61988	2.87081	2.5825	2.25344	3.10693	3.33466	3.91021	2.81264	4.20449	8.20184	5.93766	6.32689	3.2455	3.59967	3.62009	3.25701	5.09908	3.8549	4.24273	3.72333	2.35559	1.28912	2.07966	2.002	3.5393	3.152	1.31253	1.76293	3.36708	1.34784
patr RNAi #1	3.83219	7.89878	3.62845	3.56083	2.85823	3.45473	4.17112	3.38994	4.70859	4.83384	4.83793	3.22928	2.64337	2.66129	4.61898	5.50946	8.57332	6.97541	4.38826	0.326158	2.37629	1.61447	1.30334	3.2247	4.56122	3.14832	3.57569	1.52439	2.36827
Figure 5E
Comet track length (µm)
Control RNAi	8.92591	8.95958	12.1094	9.16675	10.7722	11.8773	7.97952	6.67055	7.44009	9.65767	12.0517	6.59322	8.211	9.50642	7.41178	8.7146	8.67758	6.33321	12.9512	9.198	9.25315	8.52976	9.25323	8.20583	11.3523	9.02621	5.98882	8.81761	8.11064	7.55391
patr RNAi #1	9.14688	8.32525	9.00296	11.4792	10.9418	8.71728	11.4032	10.6193	11.7193	10.8167	10.2321	6.79626	12.2034	7.72467	10.0127	10.0266	13.0167	7.989	7.90157	9.9988	12.024	10.1853	6.98813	5.189	5.55747	8.65756	8.28647	7.93491	5.70294
Figure 5F
Comet speed (µm/sec)
Control RNAi	0.098428	0.10539	0.087798	0.093966	0.090752	0.101709	0.105769	0.092865	0.111561	0.127393	0.101547	0.104329	0.104097	0.133201	0.073826	0.098828	0.086078	0.086697	0.116992	0.121024	0.110469	0.10654	0.123422	0.138609	0.120558	0.114874	0.147799	0.130255	0.113477	0.111938
patr RNAi #1	0.117113	0.109396	0.104947	0.103586	0.113123	0.117155	0.13599	0.091213	0.125691	0.126517	0.139817	0.116999	0.108555	0.098959	0.106731	0.1232	0.110944	0.115088	0.118239	0.109718	0.133614	0.128447	0.11452	0.13444	0.129578	0.106702	0.119129	0.17325	0.141036
Figure 5I
Percentage of EB1-GFP comets moving away from soma (%)
O/E UAS Control	0	0	0	0	0	0	0	0	0	0	0	0
O/E UAS-Patr	0	0	0	0	3.84615	9.52381	9.09091	16.6667	18.1818	43.2432	29.1667	21.0526	0	0	5.88235
Figure 5J
Number of EB1-GFP comets within 30µm dendrite in 3 min
O/E UAS Control	1.29683	2.71829	3.04878	3.28812	4.55927	5.89572	3.83459	3.36354	3.04007	4.07609	4.20037	4.6546
O/E UAS-Patr	5.94003	5.90406	3.48864	6.51921	5.20035	9.61318	6.39452	3.29973	3.42821	8.54109	5.70387	4.14817	6.33078	5.0226	3.9624
Figure 5K
Comet track length (µm)
O/E UAS Control	10.7492	10.1821	7.193	8.57125	8.61147	8.73525	7.80712	11.6469	10.4712	10.1061	10.8721	10.483
O/E UAS-Patr	10.8776	10.4501	14.8051	10.5996	11.2345	11.8608	8.88897	9.16518	6.2965	8.3163	10.7148	8.58442	12.3391	11.3685	9.22888
Figure 5L
Comet speed (µm/sec)
O/E UAS Control	0.102848	0.098066	0.091063	0.109376	0.091407	0.079897	0.084261	0.113025	0.091571	0.084292	0.113127	0.120111
O/E UAS-Patr	0.104244	0.101937	0.120248	0.098614	0.10728	0.097779	0.108613	0.102957	0.083402	0.122394	0.109554	0.100397	0.122098	0.12615	0.100051
