# Supplementary material for: Patronin governs minus-end-out orientation of dendritic microtubules to promote dendrite pruning in Drosophila
Source: eLife. 2019 Mar 28;8:e39964. doi: 10.7554/eLife.39964 (PMC6438692; doi:10.7554/eLife.39964)
Supplement: Figure 5—figure supplement 1—source data 1. [file elife-39964-fig5-figsupp1-data1.xlsx]

## Sheet: Sheet1
Figure 5-figure supplement 1 A
Percentage of EB1-GFP comets moving away from soma
Control RNAi	0	7.69231	9.09091	0	10	0	0	0	0
patr RNAi #2	0	0	29.4118	25	36.3636	25	27.2727	0	0	26.6667	37.5	37.5
Number of EB1-GFP comets within 30µm dendrite in 3 min
Control RNAi	3.59967	3.62009	3.25701	5.09908	3.8549	4.24273	3.72333	7.28884	3.02983
patr RNAi #2	9.07798	3.18453	5.16257	3.52105	3.10735	2.13485	4.3484	3.44795	6.18812	6.09013	2.13239	3.42417
Figure 5-figure supplement 1 B
Normalized Futsch fluorence intensity
Control RNAi	1.01837	0.633561	0.638442	0.904705	1.31857	0.882587	0.565436	1.65347	0.96246	1.18285	0.602337	1.57065	1.30541	1.01838	1.1556	0.88114
patr RNAi #1	0.503084	0.496582	0.433819	0.372386	0.563978	0.256542	1.2714	0.765533	0.265568	0.334917	0.437175	0.515804	0.323316	0.503086	0.48189	0.52428
Figure 5-figure supplement 1 C
Percentage of EB1-GFP comets moving to soma
Control RNAi	6.66667	0	0	0	14.2857	0	16.6667	0	0	0	10	0
patr RNAi #1	66.6667	100	40	0	0	28.5714	57.1429	50	28.5714	46.6667	36.3636	75	33.3333	37.5	28.5714	25	50
Number of EB1-GFP comets within 30µm axon in 3 min
Control RNAi	6.5828	1.35767	0.824402	2.83171	2.72975	9.1198	2.56046	5.49115	2.21648	5.79399	5.08733	4.74308
patr RNAi #1	1.46771	1.65494	4.84888	1.92579	3.59066	2.83669	3.34928	4.48833	2.91869	6.09013	5.27494	2.46154	4.53629	3.81073	2.9872	3.70542	2.0114
