# Supplementary material for: Patronin governs minus-end-out orientation of dendritic microtubules to promote dendrite pruning in Drosophila
Source: eLife. 2019 Mar 28;8:e39964. doi: 10.7554/eLife.39964 (PMC6438692; doi:10.7554/eLife.39964)
Supplement: Figure 6—source data 1. [file elife-39964-fig6-data1.xlsx]

## Sheet: Sheet1
Figure 6C
Percentage of EB1-GFP comets moving away from soma
patr RNAi #1 + Control RNAi	52.1739	91.6667	36.3636	66.6667	76.4706	0	25.9259	55	61.7647	61.9048	11.7647	86.9565
patr RNAi #1 + klp10A RNAi #1	0	0	0	0	0	0	0	0	0	0	0
Figure 6D
Number of EB1-GFP comets within 30µm dendrite in 3 min
patr RNAi #1 + Control RNAi	4.13743	2.21089	2.83944	2.002	2.82314	7.89859	3.52775	6.2642	4.70782	3.9264	3.68039	4.00164
patr RNAi #1 + klp10A RNAi #1	3.98855	3.01697	5.65149	3.87995	7.22206	7.63825	3.64943	2.88884	3.84475	2.07725	3.46278
Figure 6E
Comet track length (µm)
patr RNAi #1 + Control RNAi	8.92591	8.95958	12.1094	9.16675	10.7722	11.8773	7.97952	6.67055	7.44009	9.65767	12.0517	6.59322
patr RNAi #1 + klp10A RNAi #1	9.14688	8.32525	9.00296	11.4792	10.9418	8.71728	11.4032	10.6193	11.7193	10.8167	10.2321
Figure 6F
Comet speed (µm/sec)
patr RNAi #1 + Control RNAi	0.117175	0.10079	0.130171	0.095552	0.098055	0.119604	0.117307	0.144135	0.103059	0.114302	0.125318	0.099652
patr RNAi #1 + klp10A RNAi #1	0.090758	0.080713	0.090264	0.117736	0.096453	0.089164	0.122438	0.114401	0.12094	0.136957	0.132152
Figure 6J
Percentage of neurons with defective Nod-β-gal distribution (%)
Control	0
patr RNAi #1 + Control RNAi	100
patr RNAi #1 + klp10A RNAi #1	8.3333
Figure 6K
Mean Nod-β-gal fluorence intensity
Control	1
patr RNAi #1 + Control RNAi	0.206494
patr RNAi #1 + klp10A RNAi #1	0.995367
Figure 6O
Percentage of neurons with defective Kin-β-gal distribution (%)
Control	0
patr RNAi #1 + Control RNAi	85
patr RNAi #1 + klp10A RNAi #1	22.2222
