# Supplementary material for: Patronin governs minus-end-out orientation of dendritic microtubules to promote dendrite pruning in Drosophila
Source: eLife. 2019 Mar 28;8:e39964. doi: 10.7554/eLife.39964 (PMC6438692; doi:10.7554/eLife.39964)
Supplement: Figure 6—figure supplement 1—source data 1. [file elife-39964-fig6-figsupp1-data1.xlsx]

## Sheet: Sheet1
Figure 6-figure supplement 1 B
Percentage of EB1-GFP comets moving away from soma
Contro RNAi	0.0714286	0	0	0	0	0	0	0	0	0	0
klp10A RNAi #1	0.0263158	0.025641	0	0	0	0	0	0	0	0	0	0
Figure 6-figure supplement 1 C
Percentage of neurons with defective Nod-β-gal distribution (%)
Contro RNAi	0
klp10A RNAi #1	0
klp10A RNAi #2	0
