# Supplementary material for: Patronin governs minus-end-out orientation of dendritic microtubules to promote dendrite pruning in Drosophila
Source: eLife. 2019 Mar 28;8:e39964. doi: 10.7554/eLife.39964 (PMC6438692; doi:10.7554/eLife.39964)
Supplement: Figure 7—source data 1. [file elife-39964-fig7-data1.xlsx]

## Sheet: Sheet1
Figure7D
length of unpruned dendrites
patr RNAi #1 + Control RNAi	1044.58	602.062	1151.69	508.454	649.845	592.11	614.169	1187.33	250.877	873.072	917.913	870.261	118.623	345.898	260.801	533.223	858.346	596.199	353.341	386.211	6.53725	777.343	283.243	605.122	76.9691	420.161	1055.87	533.951	631.263	244.31	747.538	882.774
patr RNAi #1 + klp10A RNAi #1	297.784	207.09	20.1011	17.5695	39.613	38.7287	25.0445	14.5726	144.542	14.2239	4.9524	9.3692	64.8678	21.5645	253.078	8.62032	54.6592	2.16708	4.43635	216.088
patr RNAi #1 + klp10A RNAi #2	5.47463	7.40957	12.8681	1.55742	15.686	17.0685	39.6919	121.64	10.1225	136.981	213.256	35.1976	66.7163	45.9706	28.2273	58.3607	6.51496	60.6447	199.838	19.2366	303.504	48.2426	88.3724	87.6749	151.871	16.0635	44.3967	153.461	188.936	19.7091	23.3513	28.5599
Figure7E
percentage of severing defects (%)
patr RNAi #1 + Control RNAi	84.375
patr RNAi #1 + klp10A RNAi #1	15
patr RNAi #1 + klp10A RNAi #2	18.75
Figure7I
length of unpruned dendrites
O/E UAS-patr + Control RNAi	817.507	720.388	638.66	1007.38	333.115	589.148	625.814	743.611	560.058	289.469	611.701	862.043	228.645	416.849	615.025	56.3287	772.666	599.9	757.204	654.575	185.459	110.364
O/E UAS-patr + klp10A RNAi #1	66.9227	127.23	645.262	176.983	848.13	776.65	585.979	159.221	29.3797	55.5322	89.8691	66.2524	284.77	19.8854	18.9606	490.586	430.997
O/E UAS-patr + klp10A RNAi #2	54.5097	59.5512	697.284	12.3561	251.101	91.6165	445.825	13.0598	343.665	9.60717	429.113	305.065	47.6528	60.9756	0	7.23332	227.072	335.779	54.9547	8.74205	69.755	81.8718	13.3385	70.7501
Figure7J
percentage of severing defects (%)
O/E UAS-patr + Control RNAi	72.7273
O/E UAS-patr + klp10A RNAi #1	41.1765
O/E UAS-patr + klp10A RNAi #2	25
Figure7M
Percentage of EB1-GFP comets moving away from soma (%)
O/E UAS-patr + Control RNAi	0	15.625	0	23.0769	0	0	13.7931	9.375	0	15.3846	8.51064	25	0
O/E UAS-patr + klp10A RNAi #2	0	0	0	0	0	3.44828	0	0	0	0	0	0	0	6.66667
Figure 7N
Number of EB1-GFP comets within 30µm dendrite in 3 min
O/E UAS-patr + Control RNAi	6.27275	8.83246	4.05825	3.79046	5.67286	6.86443	6.76674	7.46617	5.33376	2.43233	10.1989	7.19794	6.03397
O/E UAS-patr + klp10A RNAi #2	4.82226	7.73132	8.7737	2.52596	5.66679	6.18821	4.79148	4.56548	7.39046	6.45717	4.36494	5.18448	3.65826	4.97457
