# Supplementary material for: Patronin governs minus-end-out orientation of dendritic microtubules to promote dendrite pruning in Drosophila
Source: eLife. 2019 Mar 28;8:e39964. doi: 10.7554/eLife.39964 (PMC6438692; doi:10.7554/eLife.39964)
Supplement: Figure 7—figure supplement 1—source data 1. [file elife-39964-fig7-figsupp1-data1.xlsx]

## Sheet: Sheet1
Figure 7-figure supplement 1 A
percentage of severing defects (%)
Contro RNAi	0
klp10A RNAi #1	0
klp10A RNAi #2	0
Figure 7-figure supplement 1 B
percentage of severing defects (%)
Contro RNAi	0
kat60 RNAi #1	0
kat60 RNAi #2	0
Figure 7-figure supplement 1 C
length of unpruned dendrites
patr RNAi #1 + Control RNAi	744.209	927.96	460.308	633.847	1004.24	857.398	323.866	903.859	666.323	989.54	347.395
patr RNAi #1 + kat60 RNAi #1	456.431	782.063	278.004	1111.37	1038.53	1116.11	442.675	1309.54	919.889	638.197	1332.9	474.884	795.363	801.643	652.537	1242.35
patr RNAi #1 + kat60 RNAi #2	932.74	1066.09	865.484	1240.11	1388.73	324.252	534.868	1113.44	1374.6	1028.56	556.961	245.35	649.344	1350.98	476.736	942.828	707.282
percentage of severing defects (%)
patr RNAi #1 + Control RNAi	90.9091
patr RNAi #1 + kat60 RNAi #1	75
patr RNAi #1 + kat60 RNAi #2	82.3529
Figure 7-figure supplement 1 D
length of unpruned dendrites
patr RNAi #1 + Control RNAi	459.682	1165.59	854.297	617.178	146.499	1013.99	766.866	888.877	616.462	322.432	551.551	633.33	1834.58	890.452	453.738	1207.53	384.729	718.767	808.592
patr RNAi #1 + kat60L1 RNAi #1	590.529	1160.32	731.693	1269.01	706.09	1174.35	973.368	740.211	513.021	560.558	937.222	915.672	1158.44	1296.77	687.459	142.413
patr RNAi #1 + kat60L1 RNAi #2	1053.86	867.702	788.39	736.288	681.841	614.632	560.317	275.257	681.935	636.745	1057.55	835.009	462.613	637.583	538.22	286.452	420.636
percentage of severing defects (%)
patr RNAi #1 + Control RNAi	73.6842
patr RNAi #1 + kat60L1 RNAi #1	81.25
patr RNAi #1 + kat60L1 RNAi #2	76.1905
Figure 7-figure supplement 1 E
length of unpruned dendrites
patr RNAi #1 + Control RNAi	691.694	745.814	806.328	645.434	747.918	681.754	790.028	869.165	672.122	468.681	490.677	715.476	988.034	1014.6	683.998
patr RNAi #1 + tau RNAi #1	872.821	726.23	1701.87	771.381	305.295	1126.26	523.936	635.357	987.463	659.822	413.135	457.466	1170.43	955.955	590.455	263.602	549.986	768.97	55.8956
patr RNAi #1 + tau RNAi #2	901.374	430.955	482.936	1093.83	986.91	742.039	326.654	312.784	722.894	946.186	1253.67	764.796	746.23	934.475	548.197
percentage of severing defects (%)
patr RNAi #1 + Control RNAi	86.6667
patr RNAi #1 + tau RNAi #1	73.6842
patr RNAi #1 + tau RNAi #2	80
