# Supplementary material for: Patronin governs minus-end-out orientation of dendritic microtubules to promote dendrite pruning in Drosophila
Source: eLife. 2019 Mar 28;8:e39964. doi: 10.7554/eLife.39964 (PMC6438692; doi:10.7554/eLife.39964)
Supplement: Figure 8—source data 1. [file elife-39964-fig8-data1.xlsx]

## Sheet: Sheet1
Figure8D
length of unpruned dendrites (µm)
O/E UAS Control	7.53884	15.4007	4.86908	3.79651	32.6005	5.14339	4.16169	5.57372	7.65165	4.21484	30.2243	37.8547	10.9225	3.17313	6.03594	7.59953
O/E UAS-GFP-Klp10A	268.69	530.938	806.311	467.267	374.155	1040.25	930.259	444.63	1077.88	653.026	696.676	480.395	711.676	864.408	544.438	695.363
O/E UAS-Klp10A	1716.82	469.575	818.103	354.983	564.149	748.104	518.001	497.347	667.41	692.742	556.865	523.848	1235.57	329.344	780.865	1079.26
Figure8E
percentage of severing defects (%)
O/E UAS Control	0
O/E UAS-GFP-Klp10A	87.5
O/E UAS-Klp10A	93.75
Figure 8H
Percentage of EB1-GFP comets moving away from soma (%)
O/E UAS Control	0	0	0	0	0	0	0	0	0	0	0	0	0	0	0	0
O/E UAS-Klp10A	4.34783	0	0	0	27.2727	14.2857	0	40	0		15.3846	33.3333	0	10	10	0	14.8148	13.3333	11.6279
Figure 8I
Number of EB1-GFP comets within 30µm dendrite in 3 min
O/E UAS Control	3.75375	3.27979	4.11842	5.43649	5.68643	2.14554	3.38792	5.7161	4.98339	3.86067	5.09295	3.14177	3.53565	2.57378	5.89777	3.28433
O/E UAS-Klp10A	4.33308	4.88679	3.73661	4.05866	3.17735	3.3716	2.10674	5.10864	4.24268	6.09947	3.33506	4.1686	4.99376	2.83581	1.766	6.25289	2.47975	8.21499	2.12498
Figure 8J
Comet track length (µm)
O/E UAS Control	6.78456	7.12113	7.9136	7.60738	8.385	7.9734	7.94646	9.3225	7.46974	7.62343	9.87462	5.6105	6.16878	10.6829	7.375	12.3881
O/E UAS-Klp10A	6.1247	8.0792	5.22953	9.82768	4.33146	7.5465	8.42467	7.1982	11.2972	9.97554	10.5053	10.6726	11.7667	8.6041	12.7921	8.95133	5.54267	7.61658	8.931
Figure 8K
Comet speed (µm/sec)
O/E UAS Control	0.121102	0.119223	0.118885	0.103132	0.102569	0.09763	0.07013	0.090712	0.078967	0.089471	0.103039	0.10672	0.070708	0.120344	0.087004	0.13375
O/E UAS-Klp10A	0.086658	0.079329	0.089993	0.1008	0.105758	0.17493	0.081363	0.128226	0.145554	0.129424	0.099293	0.11281	0.105718	0.098511	0.142395	0.105043	0.085817	0.100891	0.101658
