# Supplementary material for: Patronin governs minus-end-out orientation of dendritic microtubules to promote dendrite pruning in Drosophila
Source: eLife. 2019 Mar 28;8:e39964. doi: 10.7554/eLife.39964 (PMC6438692; doi:10.7554/eLife.39964)
Supplement: Figure 8—figure supplement 1—source data 1. [file elife-39964-fig8-figsupp1-data1.xlsx]

## Sheet: Sheet1
Figure 8-figure supplement 1 A
Percentage of neurons with defective Nod-β-gal distribution (%)
O/E UAS Control	0
O/E UAS-Klp10A	100
Figure 8-figure supplement 1 A
Percentage of neurons with defective Kin-β-gal distribution (%)
O/E UAS Control	0
O/E UAS-Klp10A	40
