# Supplementary material for: Patronin governs minus-end-out orientation of dendritic microtubules to promote dendrite pruning in Drosophila
Source: eLife. 2019 Mar 28;8:e39964. doi: 10.7554/eLife.39964 (PMC6438692; doi:10.7554/eLife.39964)
Supplement: Figure 8—figure supplement 2—source data 1. [file elife-39964-fig8-figsupp2-data1.xlsx]

## Sheet: Sheet1
Figure 8-figure supplement 2 A
length of unpruned dendrites (µm)
O/E UASp Control + patr RNAi #1	1060.6	488.981	849.798	1040.62	1430.07	846.545	405.528	1437.15	995.002	1040.23	692.474	515.151	957.836	1442.8	1337.08	582.922
O/E UASp-patr-CKK + patr RNAi #1	455.522	374.087	68.6588	17.1265	416.667	541.284	351.64	380.37	517.167	657.945	479.683	468.724	577.716	424.359	392.49	364.289	759.397	935.074	1105.39	916.795	746.521	430.313	443.408	701.932
Figure 8-figure supplement 2 B
Percentage of neurons with defective Nod-β-gal distribution (%)
O/E UAS Control + patr RNAi #1	85.7
O/E UASp-patr-CH + patr RNAi #1	73.3
O/E UASp-patr-CKK + patr RNAi #1	6.7
Normalized Nod-β-gal fluorence intensity
O/E UAS Control + patr RNAi #1	0.080563	0.079098	0.131132	0.057235	0.070298	0.058123	0.079747	0.086315	0.06845	0.073263	0.398026	0.067562	0.074805	0.330843
O/E UASp-patr-CH + patr RNAi #1	0.166909	0.1085	0.079166	0.063305	0.648306	0.112067	0.17167	0.602197	0.067728	0.064473	0.21347	0.091938	0.063211	0.085718	0.076238
O/E UASp-patr-CKK + patr RNAi #1	1.15234	1.29462	0.50892	1.18795	0.92911	1.63563	1.01685	1.65184	0.875888	0.647574	0.572219	0.568398	1.13121	0.699275	1.12817
Figure 8-figure supplement 2 C
Percentage of EB1-GFP comets moving away from soma (%)
O/E UAS Control + patr RNAi #1	38.6364	46.6667	30.7692	92.3077	37.5	13.5135	55.5556	84.6154	30.7692	16.6667	66.6667	50	60.7143
O/E UASp-patr-CH + patr RNAi #1	54.1667	66.6667	100	66.6667	27.0588	48.1482	75	100	91.6667	42.3077	63.1598	23.0769
O/E UASp-patr-CKK + patr RNAi #1	0	0	0	0	0	0	0	0	10.5263	0	54.5455	6.66667	0	16.6667	0
Comet speed (µm/sec)
O/E UAS Control + patr RNAi #1	0.115919	0.14229	0.093098	0.089216	0.149073	0.110042	0.102197	0.0578	0.142131	0.104851	0.066871	0.096815	0.10614
O/E UASp-patr-CH + patr RNAi #1	0.142806	0.127207	0.098748	0.118574	0.130056	0.121008	0.118051	0.101072	0.081255	0.145217	0.108107	0.123832
O/E UASp-patr-CKK + patr RNAi #1	0.088061	0.147794	0.108211	0.098668	0.105236	0.100416	0.139187	0.116952	0.116216	0.108403	0.122081	0.115041	0.086501	0.158309	0.104102
Figure 8-figure supplement 2 D
length of unpruned dendrites (µm)
O/E UASp Control + UAS-klp10A	1038.43	1056.21	359.152	1159.49	406.425	1235.18	1339.02	1277.77	1161.5	1573.55	1038.89	1681.27	1081.77	1025.44	1483.11	1315.69	1521.66	1314.1	1212.12	794.294	1398.6	1423.95	852.037	1035.84	710.19	986.791	676.373
O/E UASp-Patr-CKK + UAS-klp10A	732.293	1066.71	577.068	443.169	817.875	1160.01	1230.39	1211.59	870.361	970.629	604.573	1003.71	1026.09	513.143	590.639	369.473	532.326	1232.91	868.508	814.635	579.714	730.666	824.503	868.797	710.834	486.457	1017.91	633.161	499.022	265.272
