# Supplementary material for: Patronin governs minus-end-out orientation of dendritic microtubules to promote dendrite pruning in Drosophila
Source: eLife. 2019 Mar 28;8:e39964. doi: 10.7554/eLife.39964 (PMC6438692; doi:10.7554/eLife.39964)
Supplement: Figure 8—figure supplement 3—source data 1. [file elife-39964-fig8-figsupp3-data1.xlsx]

## Sheet: Sheet1
Figure 8-figure supplement 3 A
length of unpruned dendrites (µm)
Control	197.778	42.7755	0	0	0	0	0	0
cnnhk21	21.5601	137.15	125.662	0	20.7357	113.548	0	0	1351.47	1450.72	814.87	700.662	480.324	615.557	901.068	641.725	1007.28	476.956	120.056	190.296	717.875	575.989	549.747
percentage of severing defects (%)
Control	0
cnnhk21	52.2
Figure 8-figure supplement 3 B
length of unpruned dendrites (µm)
Control	0	154.086	108.565	46.3855	94.6679	0	99.6203	36.0257	57.5391	0
APC 1/2 MARCM	430.843	404.489	335.059	701.765	382.737	522.687	661.845	763.957	696.172	906.931
percentage of severing defects (%)
Control	0
APC 1/2 MARCM	60
Figure 8-figure supplement 3 C
percentage of severing defects (%)
Control RNAi	0
tau RNAi #1	0
tau RNAi #2	0
Figure 8-figure supplement 3 D
percentage of severing defects (%)
Control	0
futsch N94	0
